# Supplementary material for: Phytochemical Profiling and Molecular Insights of Centaurea lycaonica: Apoptosis Induction via the Intrinsic Pathway in Endometrial Cancer Cells
Source: Pharmaceuticals (Basel). 2025 Oct 16;18(10):1558. doi: 10.3390/ph18101558 (PMC12566656; doi:10.3390/ph18101558)
Supplement: Supplementary file 1 [file pharmaceuticals-18-01558-s001.zip]

Archive with 1 entries (1 files):
- pharmaceuticals-3869698-supplementary.pdf
